# Supplementary material for: A Differential Profile of Biomarkers between Patients with Atrial Fibrillation and Healthy Controls
Source: J Pers Med. 2022 Aug 30;12(9):1406. doi: 10.3390/jpm12091406 (PMC9503201; doi:10.3390/jpm12091406)
Supplement: Supplementary file 1 [file jpm-12-01406-s001.zip]

Archive with 1 entries (1 files):
- jpm-1875202-supplementary.pdf
